# Supplementary material for: Staphylococcus aureus Small RNAs Possess Dephospho-CoA 5′-Caps, but No CoAlation Marks
Source: Noncoding RNA. 2022 Jun 28;8(4):46. doi: 10.3390/ncrna8040046 (PMC9326634; doi:10.3390/ncrna8040046)
Supplement: Supplementary file 1 [file ncrna-08-00046-s001.zip]

Archive with 1 entries (1 files):
- ncrna-1792839-supplementary.pdf
